# Supplementary material for: Paramyxovirus Infections in Ex Vivo Lung Slice Cultures of Different Host Species
Source: Methods Protoc. 2018 Mar 27;1(2):12. doi: 10.3390/mps1020012 (PMC6526457; doi:10.3390/mps1020012)
Supplement: Supplementary file 1 [file mps-01-00012-s001.zip]

Archive with 9 entries (8 files):
- Video S1 Inflation of cotton rat lungs.mp4
- __MACOSX/
- __MACOSX/._Video S1 Inflation of cotton rat lungs.mp4
- Video S2 Slicing of cotton rat lungs.mp4
- __MACOSX/._Video S2 Slicing of cotton rat lungs.mp4
- Video S3 Viability screening of lung slice.mp4
- __MACOSX/._Video S3 Viability screening of lung slice.mp4
- Video S4 Fluorescence screening of live lung slice infected with a paramyxovirus expressing a fluorescent reporter protein (green).mp4
- __MACOSX/._Video S4 Fluorescence screening of live lung slice infected with a paramyxovirus expressing a fluorescent reporter protein (green).mp4
